# Supplementary material for: Factors Influencing the Acceptance of COVID-19 Vaccines in a Country with a High Vaccination Rate
Source: Vaccines (Basel). 2022 Apr 25;10(5):681. doi: 10.3390/vaccines10050681 (PMC9145438; doi:10.3390/vaccines10050681)
Supplement: Supplementary file 1 [file vaccines-10-00681-s001.zip]

Archive with 1 entries (1 files):
- vaccines-1656288-supplementary.pdf
